# Supplementary material for: Importance of Conjugation of the Bile Salt on the Mechanism of Lipolysis
Source: Molecules. 2021 Sep 23;26(19):5764. doi: 10.3390/molecules26195764 (PMC8510408; doi:10.3390/molecules26195764)
Supplement: Supplementary file 1 [file molecules-26-05764-s001.zip]

Archive with 1 entries (1 files):
- molecules-1347531-supplementary.pdf
